# Supplementary material for: The Association of Neonatal Gut Microbiota Community State Types with Birth Weight
Source: Children (Basel). 2024 Jun 25;11(7):770. doi: 10.3390/children11070770 (PMC11276374; doi:10.3390/children11070770)
Supplement: Supplementary file 1 [file children-11-00770-s001.zip]

Archive with 8 entries (7 files):
- children-2997143-supplementary.pdf
- Figure legends/
- Figure legends/Figure 1.pdf
- Figure legends/Figure 2.pdf
- Figure legends/Figure 3.pdf
- Figure legends/Figure 4.pdf
- Figure legends/Figure 5.pdf
- Figure legends/Figure S1.pdf
